# Supplementary material for: Atlas of ticks (Acari: Argasidae, Ixodidae) in Germany
Source: Exp Appl Acarol. 2021 May 3;84(1):183–214. doi: 10.1007/s10493-021-00619-1 (PMC8102463; doi:10.1007/s10493-021-00619-1)
Supplement: Supplementary file 1 — Supplementary material 1 (xlsx 130 KB) [file 10493_2021_619_MOESM1_ESM.xlsx]

## Sheet: Ticks in Germany
no	lon	lat	species	accuracy	source
1	10.46	53.04	I.ricinus	l	[1]
2	10.46	53.04	I.trianguliceps	l	[1]
3	10.46	53.04	I.apronophorus	l	[1]
4	8.03818	47.8623	I.ricinus	h	[2]
5	8.75761	48.0999	I.ricinus	h	[2]
6	9.65621	48.5566	I.ricinus	h	[2]
7	8.17875	48.5341	I.ricinus	h	[2]
8	8.56652	48.0763	I.ricinus	h	[2]
9	9.84834	48.4172	I.ricinus	h	[2]
10	9.9256	47.9319	I.ricinus	h	[2]
11	8.44253	48.774	I.ricinus	h	[2]
12	8.82755	48.741	I.ricinus	h	[2]
13	8.72406	48.322	I.ricinus	h	[2]
14	9.43436	49.0994	I.ricinus	h	[2]
15	9.51205	47.6514	I.ricinus	h	[2]
16	9.12998	48.7877	I.ricinus	h	[2]
17	9.42814	48.6286	I.ricinus	h	[2]
18	8.92616	49.1105	I.ricinus	h	[2]
19	8.57265	49.0882	I.ricinus	h	[2]
20	9.20599	48.9862	I.ricinus	h	[2]
21	7.77927	48.4692	I.ricinus	h	[2]
22	9.42814	48.6286	I.ricinus	h	[2]
23	8.44253	48.774	I.ricinus	h	[2]
24	8.37653	49.1338	I.ricinus	h	[2]
25	8.4345	48.9545	I.ricinus	h	[2]
26	9.08981	48.6801	I.ricinus	h	[2]
27	8.42569	49.028	I.ricinus	h	[2]
28	7.8799	47.9948	I.ricinus	h	[2]
29	8.57265	49.0882	D.reticulatus	h	[2]
30	9.42814	48.6286	D.reticulatus	h	[2]
31	8.37653	49.1338	D.reticulatus	h	[2]
32	8.57265	49.0882	I.trianguliceps	h	[2]
33	9.42814	48.6286	I.trianguliceps	h	[2]
34	8.44253	48.774	I.trianguliceps	h	[2]
35	8.57265	49.0882	I.acuminatus	h	[2]
36	9.42814	48.6286	I.acuminatus	h	[2]
37	8.37653	49.1338	I.acuminatus	h	[2]
38	14.5671	52.2589	Ha.concinna	h	[3]
39	14.5514	52.2602	Ha.concinna	h	[3]
40	14.5529	52.2571	Ha.concinna	h	[3]
41	14.5473	52.2618	Ha.concinna	h	[3]
42	13.46	48.83	I.trianguliceps	l	[4]
43	9.1246	49.9785	D.marginatus	m	[5]
44	7.6796	47.6187	D.marginatus	m	[5]
45	7.6796	47.6187	D.reticulatus	m	[5]
46	8.3216	54.6648	Ha.punctata	m	[6]
47	7.1843	53.7066	Ha.punctata	m	[6]
48	6.9868	53.6755	Ha.punctata	m	[6]
49	8.13237	49.0529	D.marginatus	h	[7]
50	8.03075	49.0351	D.marginatus	h	[7]
51	8.13237	49.0529	I.ricinus	h	[7]
52	8.03075	49.0351	I.ricinus	h	[7]
53	8.00152	48.4774	I.ricinus	h	[8]
54	7.98128	48.4514	I.ricinus	h	[8]
55	8.0159	48.4161	I.ricinus	h	[8]
56	7.86682	48.3585	I.ricinus	h	[8]
57	7.9947	48.4392	I.ricinus	h	[8]
58	8.04207	48.497	I.ricinus	h	[8]
59	8.11287	48.611	I.ricinus	h	[8]
60	7.93807	48.4584	I.ricinus	h	[8]
61	7.91873	48.4474	I.ricinus	h	[8]
62	7.97915	48.4159	I.ricinus	h	[8]
63	7.88103	48.5106	I.ricinus	h	[8]
64	7.89328	48.4627	I.ricinus	h	[8]
65	8.03507	48.6428	I.ricinus	h	[8]
66	7.88055	48.6253	I.ricinus	h	[8]
67	7.9783	48.5779	I.ricinus	h	[8]
68	7.78368	48.4753	I.ricinus	h	[8]
69	7.75828	48.4087	I.ricinus	h	[8]
70	7.98002	48.7306	I.ricinus	h	[8]
71	7.93462	48.6838	I.ricinus	h	[8]
72	7.81002	48.5425	I.ricinus	h	[8]
73	7.63632	48.1749	I.ricinus	h	[8]
74	7.69898	48.2186	I.ricinus	h	[8]
75	7.84287	48.629	I.ricinus	h	[8]
76	7.8659	48.4475	I.ricinus	h	[8]
77	7.97135	48.6366	I.ricinus	h	[8]
78	7.9777	48.4794	I.ricinus	h	[8]
79	7.79747	48.4312	I.ricinus	h	[8]
80	7.89328	48.4627	D.marginatus	h	[8]
81	7.89328	48.4627	D.reticulatus	h	[8]
82	7.699	48.2186	D.reticulatus	h	[8]
83	7.8659	48.4475	D.reticulatus	h	[8]
84	7.95192	48.4491	D.reticulatus	h	[8]
85	7.97135	48.6366	D.reticulatus	h	[8]
86	7.90393	48.5341	D.reticulatus	h	[8]
87	14.05	51.2	D.reticulatus	l	[9]
88	13.6667	51.3167	D.reticulatus	l	[9]
89	7.568	47.6709	D.marginatus	l	[10]
90	7.6498	47.671	D.marginatus	l	[10]
91	8.4105	47.7982	D.marginatus	l	[10]
92	7.8218	48.0333	D.marginatus	l	[10]
93	7.7189	48.1334	D.marginatus	l	[10]
94	7.728	48.1946	D.marginatus	l	[10]
95	8.0096	48.4787	D.marginatus	l	[10]
96	7.8573	48.5147	D.marginatus	l	[10]
97	7.8632	48.5733	D.marginatus	l	[10]
98	8.0351	48.6441	D.marginatus	l	[10]
99	8.1807	48.6636	D.marginatus	l	[10]
100	8.2548	48.6568	D.marginatus	l	[10]
101	8.9929	48.4141	D.marginatus	l	[10]
102	9.5154	48.7082	D.marginatus	l	[10]
103	8.6191	48.8675	D.marginatus	l	[10]
104	8.6278	48.9718	D.marginatus	l	[10]
105	8.8523	48.9577	D.marginatus	l	[10]
106	8.551	49.1036	D.marginatus	l	[10]
107	8.4922	49.116	D.marginatus	l	[10]
108	9.102	49.1084	D.marginatus	l	[10]
109	9.1911	49.0858	D.marginatus	l	[10]
110	9.2612	49.0225	D.marginatus	l	[10]
111	10.2435	51.818	C.vespertilionis	m	[11]
112	13.4145	52.3717	I.hexagonus	l	[12]
113	13.298	52.4332	I.ricinus	l	[12]
114	13.1361	52.4751	D.reticulatus	l	[12]
115	13.323	52.4457	D.reticulatus	l	[12]
116	13.1361	52.4751	D.reticulatus	l	[12]
117	13.1492	52.529	I.ricinus	l	[12]
118	13.1698	52.5018	I.ricinus	l	[12]
119	13.4145	52.3717	I.hexagonus	l	[12]
120	13.1345	52.455	I.ricinus	l	[12]
121	13.4145	52.3717	I.ricinus	l	[12]
122	13.5533	52.4692	I.ricinus	l	[12]
123	13.5533	52.4692	D.reticulatus	l	[12]
124	13.3694	52.6424	I.hexagonus	l	[12]
125	13.5533	52.4692	D.reticulatus	l	[12]
126	13.5733	52.4437	D.reticulatus	l	[12]
127	13.5733	52.4437	D.reticulatus	l	[12]
128	13.2714	52.6053	I.ricinus	l	[12]
129	13.3791	52.393	I.ricinus	l	[12]
130	13.3152	52.4254	D.reticulatus	l	[12]
131	13.2714	52.6053	I.ricinus	l	[12]
132	13.1102	52.5596	I.ricinus	l	[12]
133	13.1431	52.5351	D.reticulatus	l	[12]
134	12.8753	52.3456	D.reticulatus	l	[12]
135	12.8931	52.35	D.reticulatus	l	[12]
136	12.8753	52.3456	D.reticulatus	l	[12]
137	13.1199	52.4775	I.ricinus	l	[12]
138	13.1171	52.3337	D.reticulatus	l	[12]
139	13.5477	52.5013	D.reticulatus	l	[12]
140	8.026	53.63	I.hexagonus	l	[13]
141	8.17	49.03	I.hexagonus	l	[13]
142	8.48	49	I.hexagonus	l	[13]
143	8.04	49.05	I.hexagonus	l	[13]
144	7.08622	49.4154	I.ricinus	h	[14]
145	7.08619	49.309	I.ricinus	h	[14]
146	7.14972	49.2947	I.ricinus	h	[14]
147	7.12594	49.2704	I.ricinus	h	[14]
148	7.11661	49.2724	I.ricinus	h	[14]
149	7.13928	49.2729	I.ricinus	h	[14]
150	7.14972	49.5693	I.ricinus	h	[14]
151	6.69825	49.3716	I.ricinus	h	[14]
152	7.33656	49.6967	I.ricinus	h	[14]
153	7.28347	49.7311	I.ricinus	h	[14]
154	7.41164	49.6882	I.ricinus	h	[14]
155	7.39761	49.6989	I.ricinus	h	[14]
156	7.40086	49.6842	I.ricinus	h	[14]
157	7.38392	49.7031	I.ricinus	h	[14]
158	9.8873	52.3747	Ha.concinna	l	[15]
159	9.9937	52.4436	Ha.concinna	l	[15]
160	8.6519	50.0419	Ha.concinna	l	[15]
161	8.6672	49.8724	Ha.concinna	l	[15]
162	10.4452	52.3945	Ha.concinna	l	[15]
163	10.5699	52.2709	Ha.concinna	l	[15]
164	8.4357	49.6802	Ha.concinna	l	[15]
165	8.7581	50.157	D.marginatus	l	[15]
166	8.6182	50.1138	D.marginatus	l	[15]
167	8.6429	50.1468	D.marginatus	l	[15]
168	8.449	49.8242	D.marginatus	l	[15]
169	9.0684	48.5255	D.marginatus	l	[15]
170	8.565	50.228	I.trianguliceps	l	[15]
171	7.2	52.7934	I.trianguliceps	l	[15]
172	10.0274	53.4919	I.trianguliceps	l	[15]
173	8.8129	50.0537	I.trianguliceps	l	[15]
174	8.4148	50.2914	I.trianguliceps	l	[15]
175	8.4598	50.2785	I.trianguliceps	l	[15]
176	8.8131	50.0457	I.trianguliceps	l	[15]
177	10.4426	47.5767	I.trianguliceps	l	[15]
178	7.866	50.1387	I.trianguliceps	l	[15]
179	8.4631	51.1403	I.trianguliceps	l	[15]
180	9.9972	51.1563	I.trianguliceps	l	[15]
181	8.9306	50.1254	I.canisuga	l	[15]
182	8.4564	50.1346	I.canisuga	l	[15]
183	7.3936	50.0329	I.canisuga	l	[15]
184	13.3567	48.822	I.ricinus	l	[15]
185	8.373	50.4507	I.ricinus	l	[15]
186	8.565	50.228	I.ricinus	l	[15]
187	8.8129	50.0537	I.ricinus	l	[15]
188	9.7343	50.4399	I.ricinus	l	[15]
189	10.0021	50.5688	I.ricinus	l	[15]
190	11.0463	53.1453	I.ricinus	l	[15]
191	9.1999	50.2168	I.ricinus	l	[15]
192	8.991	50.5446	I.ricinus	l	[15]
193	6.4751	50.5308	I.ricinus	l	[15]
194	9.6588	48.7061	I.ricinus	l	[15]
195	6.7854	50.6417	I.ricinus	l	[15]
196	7.458	52.2811	I.ricinus	l	[15]
197	9.4765	47.663	I.ricinus	l	[15]
198	7.8818	54.184	I.ricinus	l	[15]
199	8.5868	50.2826	I.ricinus	l	[15]
200	13.3531	52.43	I.canisuga	l	[16]
201	8.8243	52.9104	I.canisuga	l	[16]
202	9.7751	52.387	I.canisuga	l	[16]
203	9.4676	52.3028	I.canisuga	l	[16]
204	9.7615	52.2662	I.canisuga	l	[16]
205	9.138	52.7075	I.canisuga	l	[16]
206	9.9768	52.1545	I.canisuga	l	[16]
207	9.5603	52.211	I.canisuga	l	[16]
208	7.2925	52.7053	I.canisuga	l	[16]
209	8.0498	52.2862	I.canisuga	l	[16]
210	7.7274	52.2802	I.canisuga	l	[16]
211	6.2211	50.7743	I.canisuga	l	[16]
212	7.6954	50.5097	I.canisuga	l	[16]
213	7.3478	52.1443	I.canisuga	l	[16]
214	8.247	49.993	I.canisuga	l	[16]
215	7.9333	49.5521	I.canisuga	l	[16]
216	9.3549	49.1386	I.canisuga	l	[16]
217	9.106	48.6055	I.canisuga	l	[16]
218	10.0186	48.5023	I.canisuga	l	[16]
219	13.0654	48.8419	I.canisuga	l	[16]
220	12.7034	48.6799	I.canisuga	l	[16]
221	10.6414	49.1079	I.canisuga	l	[16]
222	10.5117	48.8184	I.canisuga	l	[16]
223	10.3685	53.832	I.hexagonus	l	[16]
224	9.9376	53.5649	I.hexagonus	l	[16]
225	8.0187	53.1886	I.hexagonus	l	[16]
226	7.2814	52.6554	I.hexagonus	l	[16]
227	6.9796	52.4759	I.hexagonus	l	[16]
228	7.9127	52.4831	I.hexagonus	l	[16]
229	9.6185	52.3894	I.hexagonus	l	[16]
230	9.6375	52.6435	I.hexagonus	l	[16]
231	10.9638	52.3857	I.hexagonus	l	[16]
232	13.3531	52.43	I.hexagonus	l	[16]
233	7.7457	52.2928	I.hexagonus	l	[16]
234	7.9922	52.3076	I.hexagonus	l	[16]
235	9.4762	52.2816	I.hexagonus	l	[16]
236	9.6422	52.284	I.hexagonus	l	[16]
237	10.8128	52.288	I.hexagonus	l	[16]
238	9.0537	52.2049	I.hexagonus	l	[16]
239	9.1949	52.1094	I.hexagonus	l	[16]
240	10.5322	52.1056	I.hexagonus	l	[16]
241	7.3099	52.0366	I.hexagonus	l	[16]
242	8.4507	52.0432	I.hexagonus	l	[16]
243	9.8937	52.0166	I.hexagonus	l	[16]
244	7.5994	51.9431	I.hexagonus	l	[16]
245	8.2923	51.9206	I.hexagonus	l	[16]
246	9.9272	51.8229	I.hexagonus	l	[16]
247	7.1459	51.5083	I.hexagonus	l	[16]
248	7.428	51.4818	I.hexagonus	l	[16]
249	10.3502	51.6494	I.hexagonus	l	[16]
250	9.4855	51.3813	I.hexagonus	l	[16]
251	7.0232	51.2914	I.hexagonus	l	[16]
252	9.4676	51.284	I.hexagonus	l	[16]
253	9.4522	51.1164	I.hexagonus	l	[16]
254	6.2812	50.9377	I.hexagonus	l	[16]
255	6.8658	50.939	I.hexagonus	l	[16]
256	6.0738	50.8616	I.hexagonus	l	[16]
257	6.1641	50.7589	I.hexagonus	l	[16]
258	8.3132	50.755	I.hexagonus	l	[16]
259	8.7147	50.6705	I.hexagonus	l	[16]
260	8.2882	50.5682	I.hexagonus	l	[16]
261	9.56	50.6011	I.hexagonus	l	[16]
262	9.5771	50.4997	I.hexagonus	l	[16]
263	6.6705	50.2256	I.hexagonus	l	[16]
264	8.7341	50.2872	I.hexagonus	l	[16]
265	8.3141	50.1014	I.hexagonus	l	[16]
266	8.5199	50.0985	I.hexagonus	l	[16]
267	8.6129	50.108	I.hexagonus	l	[16]
268	8.7708	50.2815	I.hexagonus	l	[16]
269	9.1406	50.1952	I.hexagonus	l	[16]
270	9.7351	50.102	I.hexagonus	l	[16]
271	10.9575	50.1605	I.hexagonus	l	[16]
272	11.2372	50.1205	I.hexagonus	l	[16]
273	11.2669	49.921	I.hexagonus	l	[16]
274	11.3774	49.7756	I.hexagonus	l	[16]
275	10.9678	49.5805	I.hexagonus	l	[16]
276	7.2405	49.4839	I.hexagonus	l	[16]
277	10.7544	49.39	I.hexagonus	l	[16]
278	11.7771	49.2986	I.hexagonus	l	[16]
279	12.9399	49.299	I.hexagonus	l	[16]
280	11.2381	49.0703	I.hexagonus	l	[16]
281	9.2357	48.8937	I.hexagonus	l	[16]
282	9.3221	48.6725	I.hexagonus	l	[16]
283	9.0357	48.5204	I.hexagonus	l	[16]
284	8.9177	48.4158	I.hexagonus	l	[16]
285	8.3876	48.0821	I.hexagonus	l	[16]
286	9.7596	48.6282	I.hexagonus	l	[16]
287	9.8312	48.6143	I.hexagonus	l	[16]
288	10.1839	48.6022	I.hexagonus	l	[16]
289	9.988	48.3836	I.hexagonus	l	[16]
290	9.9486	48.3296	I.hexagonus	l	[16]
291	9.9405	48.2469	I.hexagonus	l	[16]
292	9.8163	48.1534	I.hexagonus	l	[16]
293	10.2772	48.343	I.hexagonus	l	[16]
294	11.6199	48.4597	I.hexagonus	l	[16]
295	12.1552	48.5	I.hexagonus	l	[16]
296	12.7947	48.2201	I.hexagonus	l	[16]
297	7.7794	48.0858	I.arboricola	l	[17]
298	9.4947	48.9705	I.arboricola	l	[17]
299	7.2482	50.9533	I.arboricola	l	[17]
300	6.8365	51.5485	I.arboricola	l	[17]
301	7.5718	51.4672	I.arboricola	l	[17]
302	7.9418	51.5329	I.arboricola	l	[17]
303	7.4061	52.227	I.arboricola	l	[17]
304	8.158	53.1925	I.arboricola	l	[17]
305	7.885	54.178	I.arboricola	l	[17]
306	9.8727	53.4641	I.arboricola	l	[17]
307	10.4404	54.161	I.arboricola	l	[17]
308	9.7864	52.4468	I.arboricola	l	[17]
309	10.1105	52.4155	I.arboricola	l	[17]
310	10.5327	52.5287	I.arboricola	l	[17]
311	10.447	51.9524	I.arboricola	l	[17]
312	10.2585	51.7295	C.vespertilionis	l	[18]
313	10.2898	51.7491	C.vespertilionis	l	[18]
314	6.278	51.144	C.vespertilionis	l	[18]
315	9.7616	52.3833	C.vespertilionis	l	[18]
316	8.002	52.0871	C.vespertilionis	l	[18]
317	7.9638	52.236	C.vespertilionis	l	[18]
318	9.9164	51.5342	C.vespertilionis	l	[18]
319	8.6786	50.5848	C.vespertilionis	l	[18]
320	8.0726	49.1014	C.vespertilionis	l	[18]
321	8.173	49.02	C.vespertilionis	l	[18]
322	7.561	50.9487	C.vespertilionis	l	[18]
323	7.663	50.959	C.vespertilionis	l	[18]
324	7.4178	51.9758	C.vespertilionis	l	[18]
325	9.6063	52.7312	C.vespertilionis	l	[18]
326	7.88	49.2107	C.vespertilionis	l	[18]
327	7.5723	51.0277	C.vespertilionis	l	[18]
328	9.089	48.961	I.frontalis	h	[19]
329	8.465	49.462	I.frontalis	h	[19]
330	9.454	49.005	I.frontalis	h	[19]
331	9.214	48.753	I.frontalis	h	[19]
332	9.131	48.788	I.frontalis	h	[19]
333	9.131	48.786	I.frontalis	h	[19]
334	9.152	48.762	I.frontalis	h	[19]
335	9.254	48.858	I.frontalis	h	[19]
336	9.137	48.7	I.frontalis	h	[19]
337	9.141	48.722	I.frontalis	h	[19]
338	9.185	48.709	I.frontalis	h	[19]
339	9.215	48.748	I.frontalis	h	[19]
340	9.144	48.782	I.frontalis	h	[19]
341	9.214	48.779	I.frontalis	h	[19]
342	9.234	48.762	I.frontalis	h	[19]
343	9.213	48.771	I.frontalis	h	[19]
344	9.218	48.776	I.frontalis	h	[19]
345	9.23	48.769	I.frontalis	h	[19]
346	9.166	48.761	I.frontalis	h	[19]
347	9.129	48.819	I.frontalis	h	[19]
348	9.12	48.817	I.frontalis	h	[19]
349	9.68	52.354	I.frontalis	h	[19]
350	9.708	52.385	I.frontalis	h	[19]
351	9.738	52.365	I.frontalis	h	[19]
352	9.682	52.426	I.frontalis	h	[19]
353	9.832	52.403	I.frontalis	h	[19]
354	9.705	52.34	I.frontalis	h	[19]
355	9.752	52.327	I.frontalis	h	[19]
356	9.803	52.347	I.frontalis	h	[19]
357	7.207	52.758	I.frontalis	h	[19]
358	9.403	51.311	I.frontalis	h	[19]
359	10.52	52.983	I.frontalis	h	[19]
360	9.211	48.71	I.frontalis	h	[19]
361	8.986	49.112	I.frontalis	h	[19]
362	6.915	50.915	I.frontalis	h	[19]
363	6.477	51.32	I.frontalis	h	[19]
364	6.178	51.242	I.frontalis	h	[19]
365	6.397	51.771	I.frontalis	h	[19]
366	8.412	49.331	I.frontalis	h	[19]
367	7.121	51.74	I.frontalis	h	[19]
368	6.61	51.536	I.frontalis	h	[19]
369	7.38	50.452	I.frontalis	h	[19]
370	8.178	49.996	I.frontalis	h	[19]
371	7.954	53.011	I.frontalis	h	[19]
372	7.367	51.044	I.frontalis	h	[19]
373	7.151	50.968	I.frontalis	h	[19]
374	7.237	51.323	I.frontalis	h	[19]
375	6.934	51.437	I.frontalis	h	[19]
376	8.627	49.676	I.frontalis	h	[19]
377	8.74	50.176	I.frontalis	h	[19]
378	7.17	49.401	I.frontalis	h	[19]
379	6.712	51.35	I.frontalis	h	[19]
380	8.298	49.898	I.frontalis	h	[19]
381	8.214	49.51	I.frontalis	h	[19]
382	8.565	49.396	I.frontalis	h	[19]
383	8.152	49.38	I.frontalis	h	[19]
384	8.141	49.323	I.frontalis	h	[19]
385	8.36	49.384	I.frontalis	h	[19]
386	8.141	49.343	I.frontalis	h	[19]
387	8.624	49.739	I.frontalis	h	[19]
388	8.475	48.957	I.frontalis	h	[19]
389	8.108	49.564	I.frontalis	h	[19]
390	7.572	51.597	I.frontalis	h	[19]
391	7.367	52.484	I.frontalis	h	[19]
392	8.756	49.426	I.frontalis	h	[19]
393	7.5308	47.6622	D.reticulatus	l	[20]
394	7.5575	47.6478	D.reticulatus	l	[20]
395	7.5308	47.6622	D.marginatus	l	[20]
396	7.5575	47.6478	D.marginatus	l	[20]
397	9.0629	49.9974	D.reticulatus	l	[20]
398	9.0629	49.9974	D.marginatus	l	[20]
399	7.823	48.0212	D.reticulatus	l	[20]
400	8.024	48.3993	D.marginatus	l	[20]
401	8.353	49.0808	D.reticulatus	l	[20]
402	8.353	49.0808	D.marginatus	l	[20]
403	8.4011	49.0216	D.reticulatus	l	[20]
404	8.4867	49.1695	D.reticulatus	l	[20]
405	8.4361	49.077	D.reticulatus	l	[20]
406	9.1324	48.6998	D.reticulatus	l	[20]
407	9.2288	48.6752	D.reticulatus	l	[20]
408	7.021	50.9541	D.marginatus	l	[20]
409	8.1711	49.4629	D.reticulatus	l	[20]
410	7.6947	47.9197	D.reticulatus	l	[20]
411	7.9972	48.7518	D.reticulatus	l	[20]
412	8.253	49.04	D.reticulatus	l	[20]
413	13.1937	52.3503	D.reticulatus	h	[21]
414	13.1353	52.4781	D.reticulatus	h	[21]
415	13.557	52.5786	D.reticulatus	h	[21]
416	13.5646	52.2961	D.reticulatus	h	[21]
417	9.0604	50.2383	I.vespertilionis	h	[22]
418	8.7	50.14	I.vespertilionis	l	[22]
419	8.1217	49.4622	I.vespertilionis	h	[22]
420	8.1952	50.4077	I.vespertilionis	m	[22]
421	7.4816	51.374	I.vespertilionis	l	[22]
422	7.8768	50.0812	I.simplex	l	[22]
423	10.52	52.2713	C.vespertilionis	l	[22]
424	7.0265	50.626	C.vespertilionis	l	[22]
425	8.653	50.09	C.vespertilionis	l	[22]
426	9.2174	50.1675	C.vespertilionis	l	[22]
427	13.3563	52.4644	C.vespertilionis	l	[22]
428	8.8324	52.3387	C.vespertilionis	l	[22]
429	7.8625	50.14	C.vespertilionis	l	[22]
430	8.4983	50.145	C.vespertilionis	l	[22]
431	9.9272	49.155	I.ariadnae	h	[23]
432	7.9	51.76	I.hexagonus	l	[24]
433	6.5	51.57	I.hexagonus	l	[24]
434	7.1	50.72	I.hexagonus	l	[24]
435	7.74	51.79	I.hexagonus	l	[24]
436	11.35	49.46	I.hexagonus	l	[24]
437	8.51	51.64	I.hexagonus	l	[24]
438	6.93	50.72	I.hexagonus	l	[24]
439	6.8	51.16	I.hexagonus	l	[24]
440	7.35	53.4	I.hexagonus	l	[24]
441	7.61	52.82	I.hexagonus	l	[24]
442	6.16	51.1	I.hexagonus	l	[24]
443	6.92	51.89	I.hexagonus	l	[24]
444	6.59	51.55	I.hexagonus	l	[24]
445	7.21	52.02	I.hexagonus	l	[24]
446	7.63	52.17	I.hexagonus	l	[24]
447	7.47	51.7	I.hexagonus	l	[24]
448	7.13	51.97	I.hexagonus	l	[24]
449	8.36	52.45	I.hexagonus	l	[24]
450	6.28	51.67	I.hexagonus	l	[24]
451	6.82	52.03	I.hexagonus	l	[24]
452	6.16	51.1	I.hexagonus	l	[24]
453	8.51	50.56	I.hexagonus	l	[24]
454	6.19	51.12	I.hexagonus	l	[24]
455	10	50.5	I.hexagonus	l	[24]
456	6.45	51.66	I.hexagonus	l	[24]
457	7.9	51.76	I.ricinus	l	[24]
458	6.5	51.57	I.ricinus	l	[24]
459	7.74	51.79	I.ricinus	l	[24]
460	7.63	52.17	I.ricinus	l	[24]
461	6.28	51.67	I.ricinus	l	[24]
462	6.19	51.12	I.ricinus	l	[24]
463	6.45	51.66	I.ricinus	l	[24]
464	6.19	51.12	I.canisuga	l	[24]
465	6.93	50.72	I.canisuga	l	[24]
466	10	50.5	I.rugicollis	l	[24]
467	11.5672	51.9092	I.lividus	h	[25]
468	11.3032	51.9911	I.lividus	h	[25]
469	11.5465	51.8756	I.lividus	h	[25]
470	11.4757	51.9497	I.lividus	h	[25]
471	7.889	54.18	I.uriae	h	[26]
472	13.2806	52.5777	R.sanguineus	l	[27]
473	13.1988	52.5365	R.sanguineus	l	[27]
474	13.3036	52.5161	R.sanguineus	l	[27]
475	13.4429	52.4413	R.sanguineus	l	[27]
476	13.4199	52.3782	R.sanguineus	l	[27]
477	13.39	52.379	R.sanguineus	l	[27]
478	13.3455	54.1303	I.ricinus	h	[28]
479	13.4291	54.095	I.ricinus	h	[28]
480	13.4074	54.0488	I.ricinus	h	[28]
481	13.1399	53.9605	I.ricinus	h	[28]
482	12.4308	54.1307	I.ricinus	h	[28]
483	13.1399	53.9605	I.ricinus	h	[28]
484	13.2078	54.1857	I.ricinus	h	[28]
485	13.3479	54.1812	I.ricinus	h	[28]
486	13.1679	54.4684	I.ricinus	h	[28]
487	13.4169	54.1139	I.ricinus	h	[28]
488	13.2457	54.1298	I.ricinus	h	[28]
489	13.6943	54.2844	I.ricinus	h	[28]
490	13.1399	53.9605	I.ricinus	h	[28]
491	13.1399	53.9605	I.ricinus	h	[28]
492	10.2117	52.3013	I.lividus	l	[29]
493	9.8882	52.3744	I.arboricola	l	[29]
494	12.4564	51.8867	I.hexagonus	l	[30]
495	14.4089	51.3267	I.hexagonus	l	[30]
496	12.4564	51.8867	I.ricinus	l	[30]
497	14.4089	51.3267	I.ricinus	l	[30]
498	12.4564	51.8867	I.rugicollis	l	[30]
499	14.4089	51.3267	I.rugicollis	l	[30]
500	14.4089	51.3267	I.canisuga	l	[30]
501	10.9167	53.55	I.hexagonus	l	[31]
502	10.9167	53.55	I.ricinus	l	[31]
503	13.5	50.95	I.hexagonus	l	[31]
504	13.5	50.95	I.ricinus	l	[31]
505	13.5	50.95	I.rugicollis	l	[31]
506	13.94	51.77	I.rugicollis	l	[31]
507	13.7166	51.3307	I.hexagonus	l	[32]
508	13.882	51.2719	I.hexagonus	l	[32]
509	13.9519	51.33	I.hexagonus	l	[32]
510	14.0455	51.3696	I.hexagonus	l	[32]
511	14.2753	51.3724	I.hexagonus	l	[32]
512	14.1094	51.3239	I.hexagonus	l	[32]
513	14.2079	51.3249	I.hexagonus	l	[32]
514	14.1059	51.4278	I.hexagonus	l	[32]
515	14.0403	51.2218	I.hexagonus	l	[32]
516	14.1111	51.1725	I.hexagonus	l	[32]
517	13.9465	51.1267	I.hexagonus	l	[32]
518	14.2154	51.0265	I.hexagonus	l	[32]
519	14.4301	51.0319	I.hexagonus	l	[32]
520	14.536	51.0716	I.hexagonus	l	[32]
521	14.8637	51.1703	I.hexagonus	l	[32]
522	14.9417	51.1686	I.hexagonus	l	[32]
523	14.9404	51.2311	I.hexagonus	l	[32]
524	14.861	51.3692	I.hexagonus	l	[32]
525	14.7686	51.2706	I.hexagonus	l	[32]
526	14.6004	51.2652	I.hexagonus	l	[32]
527	14.5361	51.2643	I.hexagonus	l	[32]
528	14.6129	51.3251	I.hexagonus	l	[32]
529	14.431	51.3188	I.hexagonus	l	[32]
530	14.4258	51.3716	I.hexagonus	l	[32]
531	14.3612	51.3232	I.hexagonus	l	[32]
532	14.2717	51.4164	I.hexagonus	l	[32]
533	14.1059	51.3626	I.hexagonus	l	[32]
534	14.2016	51.3636	I.hexagonus	l	[32]
535	14.049	51.2658	I.hexagonus	l	[32]
536	14.1999	51.1823	I.hexagonus	l	[32]
537	14.2741	51.1656	I.hexagonus	l	[32]
538	14.0304	51.1716	I.hexagonus	l	[32]
539	14.3556	51.2633	I.hexagonus	l	[32]
540	14.444	51.2185	I.hexagonus	l	[32]
541	8.6784	50.5841	R.sanguineus	l	[33]
542	8.7293	50.5099	R.sanguineus	l	[33]
543	8.6756	50.5293	R.sanguineus	l	[33]
544	8.8623	50.678	R.sanguineus	l	[33]
545	8.7854	50.6055	R.sanguineus	l	[33]
546	8.6688	50.435	R.sanguineus	l	[33]
547	8.7223	50.3795	R.sanguineus	l	[33]
548	8.6821	50.1109	R.sanguineus	l	[33]
549	8.9231	50.1825	R.sanguineus	l	[33]
550	8.4529	50.0104	R.sanguineus	l	[33]
551	8.466	49.4875	R.sanguineus	l	[33]
552	8.6603	49.545	R.sanguineus	l	[33]
553	8.6621	49.5126	R.sanguineus	l	[33]
554	8.6733	49.4483	R.sanguineus	l	[33]
555	8.7539	49.4225	R.sanguineus	l	[33]
556	8.6724	49.3988	R.sanguineus	l	[33]
557	8.7783	49.3535	R.sanguineus	l	[33]
558	8.8023	49.3866	R.sanguineus	l	[33]
559	8.8971	49.4467	R.sanguineus	l	[33]
560	9.2299	51.3045	R.sanguineus	l	[33]
561	9.4797	51.3127	R.sanguineus	l	[33]
562	8.2545	50.9891	R.sanguineus	l	[33]
563	8.5298	50.0597	R.sanguineus	l	[33]
564	9.2448	50.0862	R.sanguineus	l	[33]
565	11.767	48.2893	D.reticulatus	h	[34]
566	11.6718	48.2436	D.reticulatus	h	[34]
567	11.72	48.3619	D.reticulatus	h	[34]
568	11.7321	48.3685	D.reticulatus	h	[34]
569	11.6844	48.251	D.reticulatus	h	[34]
570	11.6982	48.2687	D.reticulatus	h	[34]
571	11.7024	48.3123	D.reticulatus	h	[34]
572	11.7437	48.3805	D.reticulatus	h	[34]
573	11.7032	48.2824	D.reticulatus	h	[34]
574	12.2933	49.0321	D.reticulatus	h	[34]
575	12.3722	49.0225	D.reticulatus	h	[34]
576	7.6623	50.9473	I.arboricola	l	[35]
577	9.5492	52.7587	I.ricinus	l	[35]
578	10.4256	54.1615	C.vespertilionis	l	[35]
579	10.4064	54.1337	C.vespertilionis	l	[35]
580	10.4153	54.207	C.vespertilionis	l	[35]
581	10.4398	54.1749	C.vespertilionis	l	[35]
582	10.2238	54.3422	C.vespertilionis	l	[35]
583	10.4463	54.1359	C.vespertilionis	l	[35]
584	10.2898	51.7491	C.vespertilionis	l	[36]
585	9.578	49.2047	A.reflexus	l	[37]
586	13.926	52.89	Ha.concinna	l	[38]
587	10.033	53.567	A.reflexus	l	[39]
588	13.3	52.533	A.reflexus	l	[39]
589	9.733	52.383	A.reflexus	l	[39]
590	10.533	52.267	A.reflexus	l	[39]
591	7.617	52.1	A.reflexus	l	[39]
592	7.633	51.967	A.reflexus	l	[39]
593	7.6595	51.5882	A.reflexus	l	[39]
594	7.1899	51.1789	A.reflexus	l	[39]
595	8.9	50.25	A.reflexus	l	[39]
596	8.683	50.117	A.reflexus	l	[39]
597	8.267	50	A.reflexus	l	[39]
598	6.083	50.783	A.reflexus	l	[39]
599	8.467	49.483	A.reflexus	l	[39]
600	7.733	47.883	A.reflexus	l	[39]
601	13.049	52.401	A.reflexus	l	[39]
602	14.545	52.3	A.reflexus	l	[39]
603	11.619	52.122	A.reflexus	l	[39]
604	14.335	51.766	A.reflexus	l	[39]
605	11.451	51.759	A.reflexus	l	[39]
606	11.543	51.532	A.reflexus	l	[39]
607	11.9675	51.5041	A.reflexus	l	[39]
608	12.377	51.339	A.reflexus	l	[39]
609	11.7443	51.6218	A.reflexus	l	[39]
610	11.022	50.986	A.reflexus	l	[39]
611	10.71	50.954	A.reflexus	l	[39]
612	12.917	50.83	A.reflexus	l	[39]
613	9.0671	48.521	Hy.marginatum	h	[40]
614	12.4706	51.7073	Ha.concinna	l	[41]
615	12.4808	52.7832	Ha.concinna	l	[41]
616	11.1908	50.3582	I.canisuga	l	[41]
617	10.1257	50.8264	I.canisuga	l	[41]
618	10.1285	50.723	I.canisuga	l	[41]
619	10.7162	50.6458	I.canisuga	l	[41]
620	10.6715	50.5878	I.canisuga	l	[41]
621	10.7372	50.4394	I.canisuga	l	[41]
622	11.0096	50.4138	I.canisuga	l	[41]
623	13.3807	51.675	I.canisuga	l	[41]
624	14.3824	51.7085	I.canisuga	l	[41]
625	14.6841	51.6844	I.canisuga	l	[41]
626	13.8032	52.5264	I.canisuga	l	[41]
627	14.0822	53.7097	I.canisuga	l	[41]
628	10.128	50.7664	I.hexagonus	l	[41]
629	10.3888	50.7951	I.hexagonus	l	[41]
630	10.3902	50.5858	I.hexagonus	l	[41]
631	10.4196	50.4676	I.hexagonus	l	[41]
632	10.8882	50.4175	I.hexagonus	l	[41]
633	10.993	50.3902	I.hexagonus	l	[41]
634	13.3116	51.5963	I.hexagonus	l	[41]
635	14.455	51.4905	I.hexagonus	l	[41]
636	13.5589	52.6955	I.hexagonus	l	[41]
637	12.4214	52.9617	I.hexagonus	l	[41]
638	11.3302	53.237	D.reticulatus	h	[42]
639	9.28155	50.253	Hy.marginatum	h	[43]
640	8.19362	53.0557	Hy.marginatum	h	[43]
641	9.88107	52.4108	Hy.marginatum	h	[43]
642	9.31486	47.8403	Hy.marginatum	h	[43]
643	6.97946	52.5026	Hy.marginatum	h	[43]
644	7.56078	50.3447	Hy.marginatum	h	[43]
645	8.75894	50.1242	Hy.marginatum	h	[43]
646	6.55183	51.6787	Hy.marginatum	h	[43]
647	9.52905	53.9877	Hy.marginatum	h	[43]
648	9.88107	52.4108	Hy.rufipes	h	[43]
649	9.17467	50.1637	Hy.rufipes	h	[43]
650	9.88717	54.1708	Hy.rufipes	h	[43]
651	9.908	52.6764	Hy.rufipes	h	[43]
652	8.14455	49.8691	Hy.rufipes	h	[43]
653	7.84342	52.4131	Hy.rufipes	h	[43]
654	7.35114	50.1043	Hy.rufipes	h	[43]
655	12.081	51.965	Hy.marginatum	l	[44]
656	7.889	54.18	Hy.marginatum	h	[45]
657	7.69412	48.1937	D.reticulatus	l	[46]
658	7.83529	48.1779	D.reticulatus	l	[46]
659	8.92941	47.8956	D.reticulatus	l	[46]
660	8.97647	48.083	D.reticulatus	l	[46]
661	10.9059	48.2608	D.reticulatus	l	[46]
662	11.6353	48.2523	D.reticulatus	l	[46]
663	9.21176	48.4891	D.reticulatus	l	[46]
664	9.16471	48.5985	D.reticulatus	l	[46]
665	9.04706	48.6298	D.reticulatus	l	[46]
666	9.14118	48.6376	D.reticulatus	l	[46]
667	9.23529	48.6531	D.reticulatus	l	[46]
668	9.2	48.6922	D.reticulatus	l	[46]
669	9.08235	48.7001	D.reticulatus	l	[46]
670	9.11765	48.8407	D.reticulatus	l	[46]
671	9.2	48.7781	D.reticulatus	l	[46]
672	9.25882	48.7078	D.reticulatus	l	[46]
673	9.31765	48.7468	D.reticulatus	l	[46]
674	9.34118	48.6842	D.reticulatus	l	[46]
675	9.34118	48.6061	D.reticulatus	l	[46]
676	9.42353	48.6607	D.reticulatus	l	[46]
677	9.58824	48.6684	D.reticulatus	l	[46]
678	9.45882	48.7076	D.reticulatus	l	[46]
679	9.50588	48.7622	D.reticulatus	l	[46]
680	9.62353	49.2386	D.reticulatus	l	[46]
681	9.68235	49.2698	D.reticulatus	l	[46]
682	9.67059	49.5824	D.reticulatus	l	[46]
683	11.1647	49.8778	D.reticulatus	l	[46]
684	11.3529	49.6666	D.reticulatus	l	[46]
685	8.49412	49.6694	D.reticulatus	l	[46]
686	8.58824	49.599	D.reticulatus	l	[46]
687	8.32941	49.6384	D.reticulatus	l	[46]
688	8.25882	49.404	D.reticulatus	l	[46]
689	8.28235	49.2243	D.reticulatus	l	[46]
690	8.18824	49.0682	D.reticulatus	l	[46]
691	8.32941	49.029	D.reticulatus	l	[46]
692	8.30588	48.9665	D.reticulatus	l	[46]
693	8.24706	48.9119	D.reticulatus	l	[46]
694	8.35294	48.8493	D.reticulatus	l	[46]
695	8.42353	48.9664	D.reticulatus	l	[46]
696	7.88235	48.5216	D.reticulatus	l	[46]
697	7.07059	49.2411	D.reticulatus	l	[46]
698	7	49.3193	D.reticulatus	l	[46]
699	6.76471	49.3039	D.reticulatus	l	[46]
700	6.77647	49.843	D.reticulatus	l	[46]
701	8.63529	49.974	D.reticulatus	l	[46]
702	8.76471	49.927	D.reticulatus	l	[46]
703	8.8	49.9738	D.reticulatus	l	[46]
704	8.88235	49.9034	D.reticulatus	l	[46]
705	8.90588	49.9425	D.reticulatus	l	[46]
706	8.91765	49.9815	D.reticulatus	l	[46]
707	9	49.9189	D.reticulatus	l	[46]
708	9.02353	49.958	D.reticulatus	l	[46]
709	9.16471	49.9344	D.reticulatus	l	[46]
710	9.17647	49.9813	D.reticulatus	l	[46]
711	8.44076	50.1498	D.reticulatus	l	[46]
712	8.60547	50.2322	D.reticulatus	l	[46]
713	8.78155	50.2547	D.reticulatus	l	[46]
714	8.60494	50.1423	D.reticulatus	l	[46]
715	8.60463	50.0899	D.reticulatus	l	[46]
716	8.66298	50.0375	D.reticulatus	l	[46]
717	8.76846	50.0225	D.reticulatus	l	[46]
718	8.72189	50.0824	D.reticulatus	l	[46]
719	8.83911	50.0674	D.reticulatus	l	[46]
720	8.83941	50.1199	D.reticulatus	l	[46]
721	8.95663	50.1049	D.reticulatus	l	[46]
722	9.02736	50.1648	D.reticulatus	l	[46]
723	9.13262	50.1124	D.reticulatus	l	[46]
724	9.2027	50.0599	D.reticulatus	l	[46]
725	9.09699	50.0375	D.reticulatus	l	[46]
726	8.95623	50.0375	D.reticulatus	l	[46]
727	7.10725	50.7865	D.reticulatus	l	[46]
728	6.99008	50.809	D.reticulatus	l	[46]
729	7.27486	51.3633	D.reticulatus	l	[46]
730	7.08779	51.4682	D.reticulatus	l	[46]
731	7.73256	51.4007	D.reticulatus	l	[46]
732	7.8503	51.4757	D.reticulatus	l	[46]
733	7.70953	51.4757	D.reticulatus	l	[46]
734	7.15927	51.6554	D.reticulatus	l	[46]
735	7.1942	51.6105	D.reticulatus	l	[46]
736	7.08862	51.6105	D.reticulatus	l	[46]
737	7.05401	51.7079	D.reticulatus	l	[46]
738	9.96121	51.3858	D.reticulatus	l	[46]
739	10.0672	51.4607	D.reticulatus	l	[46]
740	11.5447	51.3708	D.reticulatus	l	[46]
741	11.8473	50.9663	D.reticulatus	l	[46]
742	12.0937	50.9738	D.reticulatus	l	[46]
743	12.1647	51.0861	D.reticulatus	l	[46]
744	12.2357	51.191	D.reticulatus	l	[46]
745	12.5286	51.1311	D.reticulatus	l	[46]
746	12.6697	51.176	D.reticulatus	l	[46]
747	12.7521	51.2285	D.reticulatus	l	[46]
748	12.823	51.3258	D.reticulatus	l	[46]
749	13.4074	50.9663	D.reticulatus	l	[46]
750	13.49	51.0412	D.reticulatus	l	[46]
751	13.4794	51.2434	D.reticulatus	l	[46]
752	13.7597	51.0337	D.reticulatus	l	[46]
753	13.7485	51.1161	D.reticulatus	l	[46]
754	13.9946	51.0712	D.reticulatus	l	[46]
755	13.9471	50.9813	D.reticulatus	l	[46]
756	14.2087	51.588	D.reticulatus	l	[46]
757	14.2108	51.9476	D.reticulatus	l	[46]
758	14.1524	51.9925	D.reticulatus	l	[46]
759	13.3783	51.9925	D.reticulatus	l	[46]
760	12.1348	51.9775	D.reticulatus	l	[46]
761	12.1571	51.7903	D.reticulatus	l	[46]
762	12.509	51.7828	D.reticulatus	l	[46]
763	12.5785	51.633	D.reticulatus	l	[46]
764	12.7308	51.603	D.reticulatus	l	[46]
765	12.789	51.5206	D.reticulatus	l	[46]
766	12.6482	51.5206	D.reticulatus	l	[46]
767	11.6656	51.9925	D.reticulatus	l	[46]
768	11.7007	51.9625	D.reticulatus	l	[46]
769	11.5947	51.9026	D.reticulatus	l	[46]
770	11.7706	51.8801	D.reticulatus	l	[46]
771	11.806	51.9176	D.reticulatus	l	[46]
772	11.8531	51.9551	D.reticulatus	l	[46]
773	12.0293	51.9925	D.reticulatus	l	[46]
774	12.0173	51.9551	D.reticulatus	l	[46]
775	11.9467	51.9101	D.reticulatus	l	[46]
776	12.005	51.8502	D.reticulatus	l	[46]
777	11.8756	51.7978	D.reticulatus	l	[46]
778	11.8277	51.618	D.reticulatus	l	[46]
779	11.9094	51.5506	D.reticulatus	l	[46]
780	12.1435	51.4682	D.reticulatus	l	[46]
781	12.0842	51.3483	D.reticulatus	l	[46]
782	12.201	51.2659	D.reticulatus	l	[46]
783	12.2833	51.3109	D.reticulatus	l	[46]
784	12.1547	51.3783	D.reticulatus	l	[46]
785	12.2486	51.3858	D.reticulatus	l	[46]
786	12.3427	51.4232	D.reticulatus	l	[46]
787	12.5186	51.4232	D.reticulatus	l	[46]
788	12.4125	51.3258	D.reticulatus	l	[46]
789	12.3416	51.2434	D.reticulatus	l	[46]
790	12.4589	51.2434	D.reticulatus	l	[46]
791	12.7055	51.2809	D.reticulatus	l	[46]
792	12.6122	51.3783	D.reticulatus	l	[46]
793	12.5298	51.3258	D.reticulatus	l	[46]
794	12.5643	51.221	D.reticulatus	l	[46]
795	10.9059	52.3149	D.reticulatus	l	[46]
796	10.8106	52.582	D.reticulatus	l	[46]
797	12.3672	52.7928	D.reticulatus	l	[46]
798	12.3339	52.4895	D.reticulatus	l	[46]
799	12.5221	52.3597	D.reticulatus	l	[46]
800	12.7673	52.4754	D.reticulatus	l	[46]
801	12.7326	52.4032	D.reticulatus	l	[46]
802	12.8611	52.4755	D.reticulatus	l	[46]
803	12.8615	52.4033	D.reticulatus	l	[46]
804	11.657	52.0629	D.reticulatus	l	[46]
805	11.7505	52.1063	D.reticulatus	l	[46]
806	11.7625	52.0485	D.reticulatus	l	[46]
807	11.8793	52.1064	D.reticulatus	l	[46]
808	11.9964	52.1209	D.reticulatus	l	[46]
809	11.9031	52.0414	D.reticulatus	l	[46]
810	11.9731	52.0848	D.reticulatus	l	[46]
811	12.0787	52.0705	D.reticulatus	l	[46]
812	13.3792	52.0067	D.reticulatus	l	[46]
813	13.8005	52.0576	D.reticulatus	l	[46]
814	13.9061	52.0288	D.reticulatus	l	[46]
815	13.9644	52.0794	D.reticulatus	l	[46]
816	13.8588	52.1082	D.reticulatus	l	[46]
817	14.1404	52.0218	D.reticulatus	l	[46]
818	13.3315	52.1438	D.reticulatus	l	[46]
819	13.425	52.1872	D.reticulatus	l	[46]
820	13.5772	52.1874	D.reticulatus	l	[46]
821	13.3545	52.216	D.reticulatus	l	[46]
822	13.4833	52.2306	D.reticulatus	l	[46]
823	13.5299	52.2667	D.reticulatus	l	[46]
824	13.4711	52.31	D.reticulatus	l	[46]
825	13.3542	52.2738	D.reticulatus	l	[46]
826	13.7522	52.3175	D.reticulatus	l	[46]
827	13.8693	52.3248	D.reticulatus	l	[46]
828	13.8686	52.4403	D.reticulatus	l	[46]
829	13.6813	52.4185	D.reticulatus	l	[46]
830	13.6927	52.4763	D.reticulatus	l	[46]
831	13.7511	52.498	D.reticulatus	l	[46]
832	13.5625	52.7072	D.reticulatus	l	[46]
833	13.3635	52.6781	D.reticulatus	l	[46]
834	13.2699	52.6708	D.reticulatus	l	[46]
835	13.2351	52.613	D.reticulatus	l	[46]
836	13.1648	52.6058	D.reticulatus	l	[46]
837	13.1651	52.5624	D.reticulatus	l	[46]
838	13.0949	52.5407	D.reticulatus	l	[46]
839	13.0484	52.4829	D.reticulatus	l	[46]
840	13.2129	52.4036	D.reticulatus	l	[46]
841	13.1773	52.483	D.reticulatus	l	[46]
842	13.1424	52.4397	D.reticulatus	l	[46]
843	13.2003	52.5408	D.reticulatus	l	[46]
844	13.364	52.5915	D.reticulatus	l	[46]
845	13.5516	52.57	D.reticulatus	l	[46]
846	13.3642	52.5554	D.reticulatus	l	[46]
847	13.3061	52.4904	D.reticulatus	l	[46]
848	13.3878	52.5265	D.reticulatus	l	[46]
849	13.4466	52.4977	D.reticulatus	l	[46]
850	13.5403	52.4978	D.reticulatus	l	[46]
851	13.6107	52.469	D.reticulatus	l	[46]
852	13.4116	52.4688	D.reticulatus	l	[46]
853	13.3651	52.4038	D.reticulatus	l	[46]
854	13.4588	52.4183	D.reticulatus	l	[46]
855	13.5643	52.3895	D.reticulatus	l	[46]
856	13.2061	52.2294	I.hexagonus	h	[47]
857	13.6181	51.2558	I.hexagonus	h	[47]
858	13.6472	53.1153	I.hexagonus	h	[47]
859	13.61	52.4417	I.hexagonus	h	[47]
860	13.7706	52.8364	I.hexagonus	h	[47]
861	13.0867	51.7133	I.hexagonus	h	[47]
862	13.2825	52.7983	I.hexagonus	h	[47]
863	13.9342	52.8369	I.hexagonus	h	[47]
864	13.7825	52.845	I.hexagonus	h	[47]
865	13.4102	52.5008	R.sanguineus	h	[47]
866	13.3918	52.5666	A.reflexus	h	[47]
867	13.4679	52.5545	A.reflexus	h	[47]
868	7.09228	52.4278	I.frontalis	h	[48]
869	11.8819	49.4083	I.frontalis	h	[48]
870	11.8859	49.4826	I.frontalis	h	[48]
871	9.04371	51.082	I.frontalis	h	[48]
872	9.10834	51.169	I.frontalis	h	[48]
873	9.09072	50.3477	I.frontalis	h	[48]
874	11.8819	49.4083	I.trianguliceps	h	[48]
875	11.8872	49.4672	I.trianguliceps	h	[48]
876	12.2643	49.3953	I.trianguliceps	h	[48]
877	12.2006	49.2975	I.trianguliceps	h	[48]
878	12.4717	49.2459	I.trianguliceps	h	[48]
879	12.1403	49.4717	I.trianguliceps	h	[48]
880	11.9401	49.5529	I.trianguliceps	h	[48]
881	11.7412	49.4097	I.trianguliceps	h	[48]
882	12.1919	49.3445	I.trianguliceps	h	[48]
883	11.8989	49.3873	I.trianguliceps	h	[48]
884	11.8703	49.4659	I.trianguliceps	h	[48]
885	9.04371	51.082	I.arboricola	h	[48]
886	9.10834	51.169	I.arboricola	h	[48]
887	9.09072	50.3477	I.arboricola	h	[48]
888	9.64173	49.482	I.hexagonus	h	[48]
889	8.77746	50.7965	I.hexagonus	h	[48]
890	9.73864	49.1211	I.hexagonus	h	[48]
891	9.39137	49.191	I.hexagonus	h	[48]
892	12.7625	51.5218	Ha.concinna	h	[48]
893	7.99719	49.1968	I.ricinus	h	[49]
894	7.96517	49.1849	I.ricinus	h	[49]
895	7.92389	49.1954	I.ricinus	h	[49]
896	13.6931	52.7225	I.ricinus	h	[50]
897	13.1472	52.387	I.ricinus	h	[50]
898	13.1874	52.413	I.ricinus	h	[50]
899	8.4021	52.0299	I.ricinus	h	[50]
900	8.4909	52.0211	I.ricinus	h	[50]
901	10.4702	53.5868	I.ricinus	h	[50]
902	10.3436	53.5383	I.ricinus	h	[50]
903	10.2114	53.5565	I.ricinus	h	[50]
904	8.4805	49.1358	I.ricinus	h	[50]
905	8.405	49.014	I.ricinus	h	[50]
906	8.4222	49.0289	I.ricinus	h	[50]
907	13.0617	53.3249	I.ricinus	h	[50]
908	12.9998	53.3109	I.ricinus	h	[50]
909	8.0274	49.0329	I.ricinus	h	[50]
910	8.2046	48.9962	I.ricinus	h	[50]
911	8.1506	48.9876	I.ricinus	h	[50]
912	12.8459	54.2985	I.ricinus	h	[50]
913	12.963	54.2549	I.ricinus	h	[50]
914	12.9909	54.29	I.ricinus	h	[50]
915	13.0664	54.3188	I.ricinus	h	[50]
916	11.4536	53.5176	I.ricinus	h	[50]
917	11.5183	53.5929	I.ricinus	h	[50]
918	11.5435	53.7142	I.ricinus	h	[50]
919	10.2605	53.4752	I.ricinus	h	[50]
920	10.4961	53.5873	I.ricinus	h	[50]
921	12.9685	53.2762	I.ricinus	h	[50]
922	13.1472	52.387	I.frontalis	h	[50]
923	8.4021	52.0299	I.frontalis	h	[50]
924	12.8459	54.2985	I.frontalis	h	[50]
925	12.963	54.2549	I.frontalis	h	[50]
926	13.0664	54.3188	I.frontalis	h	[50]
927	13.3486	52.5129	I.frontalis	h	[50]
928	8.42224	49.0289	I.frontalis	h	[50]
929	13.5904	51.1069	I.frontalis	h	[50]
930	11.4536	53.5176	I.frontalis	h	[50]
931	8.20456	48.9962	I.frontalis	h	[50]
932	8.48051	49.1358	I.frontalis	h	[50]
933	10.4702	53.5868	I.frontalis	h	[50]
934	8.49087	52.0211	I.frontalis	h	[50]
935	13.1831	52.4121	I.frontalis	h	[50]
936	13.6931	52.7225	I.frontalis	h	[50]
937	13.059	52.5418	D.reticulatus	l	[50]
938	12.1339	54.1499	D.reticulatus	h	[50]
939	13.1472	52.387	D.reticulatus	h	[50]
940	13.1874	52.413	D.reticulatus	h	[50]
941	8.4021	52.0299	D.reticulatus	h	[50]
942	8.4805	49.1358	D.reticulatus	h	[50]
943	8.405	49.014	D.reticulatus	h	[50]
944	8.4222	49.0289	D.reticulatus	h	[50]
945	8.0274	49.0329	D.reticulatus	h	[50]
946	8.1506	48.9876	D.reticulatus	h	[50]
947	8.0274	49.0329	D.marginatus	h	[50]
948	8.2046	48.9962	D.marginatus	h	[50]
949	8.1506	48.9876	D.marginatus	h	[50]
950	14.0384	51.8575	Ha.concinna	h	[50]
951	13.3206	52.4826	A.reflexus	l	[50]
952	10.5271	51.3328	Hy.marginatum	h	[51]
953	11.0873	50.7701	Hy.rufipes	h	[51]
954	10.9671	51.3447	I.canisuga	h	[52]
955	11.3137	51.0425	I.canisuga	h	[52]
956	11.8619	50.7218	I.canisuga	h	[52]
957	11.5849	51.0701	I.canisuga	h	[52]
958	11.084	50.4667	I.canisuga	h	[52]
959	11.2194	51.3663	I.canisuga	h	[52]
960	10.2349	51.1371	I.canisuga	h	[52]
961	12.2442	50.7729	I.canisuga	h	[52]
962	10.4251	51.3714	I.canisuga	h	[52]
963	11.8191	50.5996	I.canisuga	h	[52]
964	11.1026	50.8531	I.canisuga	h	[52]
965	11.0535	50.8675	I.canisuga	h	[52]
966	10.5392	50.3978	I.canisuga	h	[52]
967	10.412	50.5685	I.canisuga	h	[52]
968	10.4801	50.7565	I.canisuga	h	[52]
969	12.3509	50.9922	I.canisuga	h	[52]
970	10.6609	50.657	I.canisuga	h	[52]
971	10.6146	50.7934	I.canisuga	h	[52]
972	11.3265	50.9837	I.canisuga	h	[52]
973	11.1223	50.6288	I.canisuga	h	[52]
974	10.8676	51.3706	I.canisuga	h	[52]
975	10.3318	50.5784	I.canisuga	h	[52]
976	11.7964	50.7414	I.canisuga	h	[52]
977	10.8348	51.4494	I.canisuga	h	[52]
978	10.4014	51.3951	I.canisuga	h	[52]
979	11.2252	50.4731	I.canisuga	h	[52]
980	11.539	50.83	I.canisuga	h	[52]
981	10.5274	50.6867	I.canisuga	h	[52]
982	11.3454	51.0769	I.canisuga	h	[52]
983	11.7148	50.7028	I.canisuga	h	[52]
984	11.7697	50.6008	I.canisuga	h	[52]
985	10.6952	51.2932	I.canisuga	h	[52]
986	10.7649	50.9028	I.canisuga	h	[52]
987	10.5615	50.9443	I.canisuga	h	[52]
988	10.3053	51.3512	I.canisuga	h	[52]
989	11.6914	50.7879	I.canisuga	h	[52]
990	10.7288	50.4266	I.canisuga	h	[52]
991	10.7877	50.9789	I.canisuga	h	[52]
992	11.7344	50.7725	I.canisuga	h	[52]
993	10.5962	50.46	I.canisuga	h	[52]
994	10.6602	50.3161	I.canisuga	h	[52]
995	11.7451	50.7363	I.canisuga	h	[52]
996	11.4646	50.7399	I.canisuga	h	[52]
997	10.5113	51.1096	I.canisuga	h	[52]
998	11.4606	50.7714	I.canisuga	h	[52]
999	10.6239	51.0208	I.canisuga	h	[52]
1000	10.954	51.1048	I.canisuga	h	[52]
1001	10.1394	51.3773	I.canisuga	h	[52]
1002	10.3626	51.0565	I.canisuga	h	[52]
1003	12.0845	50.8761	I.canisuga	h	[52]
1004	10.4891	51.4408	I.canisuga	h	[52]
1005	10.9946	50.7866	I.canisuga	h	[52]
1006	10.4538	51.2353	I.canisuga	h	[52]
1007	10.3664	50.8928	I.canisuga	h	[52]
1008	11.8108	50.5782	I.canisuga	h	[52]
1009	10.3563	50.6933	I.canisuga	h	[52]
1010	10.5626	51.1485	I.canisuga	h	[52]
1011	10.2909	50.8388	I.canisuga	h	[52]
1012	12.2044	50.655	I.canisuga	h	[52]
1013	10.1961	51.3506	I.canisuga	h	[52]
1014	12.3219	50.8269	I.canisuga	h	[52]
1015	10.9464	51.229	I.canisuga	h	[52]
1016	12.4395	50.9878	I.canisuga	h	[52]
1017	10.085	50.8382	I.canisuga	h	[52]
1018	11.0676	51.2809	I.canisuga	h	[52]
1019	11.5119	50.881	I.canisuga	h	[52]
1020	12.0365	50.6248	I.canisuga	h	[52]
1021	10.8336	51.5618	I.canisuga	h	[52]
1022	10.2392	51.4581	I.canisuga	h	[52]
1023	12.424	50.9335	I.canisuga	h	[52]
1024	10.3176	50.9779	I.canisuga	h	[52]
1025	12.0939	50.6802	I.canisuga	h	[52]
1026	11.1179	51.1595	I.canisuga	h	[52]
1027	10.7895	51.504	I.canisuga	h	[52]
1028	12.4321	50.8887	I.canisuga	h	[52]
1029	11.1571	50.4321	I.canisuga	h	[52]
1030	10.5427	50.4166	I.canisuga	h	[52]
1031	11.7068	51.0547	I.canisuga	h	[52]
1032	11.8827	50.9219	I.canisuga	h	[52]
1033	10.6967	51.4119	I.canisuga	h	[52]
1034	10.7388	51.4229	I.canisuga	h	[52]
1035	10.6105	50.7152	I.canisuga	h	[52]
1036	11.0284	50.9758	I.canisuga	h	[52]
1037	11.5885	50.9288	I.canisuga	h	[52]
1038	10.4342	50.6474	I.canisuga	h	[52]
1039	10.7644	51.4145	I.canisuga	h	[52]
1040	10.8677	51.1952	I.canisuga	h	[52]
1041	11.1441	51.106	I.canisuga	h	[52]
1042	12.5525	50.9255	I.canisuga	h	[52]
1043	11.4569	51.1052	I.canisuga	h	[52]
1044	10.8416	51.1525	I.canisuga	h	[52]
1045	10.4506	50.7218	I.canisuga	h	[52]
1046	11.1112	50.8233	I.canisuga	h	[52]
1047	11.7467	50.8847	I.canisuga	h	[52]
1048	10.2334	50.8125	I.canisuga	h	[52]
1049	11.8392	50.8159	I.canisuga	h	[52]
1050	9.9484	51.3142	I.canisuga	h	[52]
1051	10.2427	51.0525	I.canisuga	h	[52]
1052	10.5908	51.3432	I.canisuga	h	[52]
1053	10.5295	50.6201	I.canisuga	h	[52]
1054	10.3012	50.5959	I.canisuga	h	[52]
1055	11.3608	50.6476	I.canisuga	h	[52]
1056	10.7856	51.1839	I.canisuga	h	[52]
1057	10.8969	50.862	I.canisuga	h	[52]
1058	11.6301	51.087	I.canisuga	h	[52]
1059	10.9358	51.1141	I.canisuga	h	[52]
1060	10.8251	51.5295	I.hexagonus	h	[52]
1061	10.4573	51.2083	I.hexagonus	h	[52]
1062	10.2702	51.0162	I.hexagonus	h	[52]
1063	12.5891	50.9605	I.hexagonus	h	[52]
1064	12.1925	50.8059	I.hexagonus	h	[52]
1065	11.4224	51.1554	I.hexagonus	h	[52]
1066	11.0193	50.6999	I.hexagonus	h	[52]
1067	10.6852	50.9795	I.hexagonus	h	[52]
1068	10.7649	50.9028	I.hexagonus	h	[52]
1069	10.231	50.8799	I.hexagonus	h	[52]
1070	10.3469	51.2528	I.hexagonus	h	[52]
1071	10.307	51.2595	I.hexagonus	h	[52]
1072	10.2368	50.5624	I.hexagonus	h	[52]
1073	11.8072	50.6134	I.hexagonus	h	[52]
1074	10.4801	50.7565	I.hexagonus	h	[52]
1075	11.5688	51.0632	I.hexagonus	h	[52]
1076	11.4777	50.96	I.hexagonus	h	[52]
1077	11.2835	51.1528	I.hexagonus	h	[52]
1078	10.8416	51.1525	I.hexagonus	h	[52]
1079	10.5392	50.3978	I.hexagonus	h	[52]
1080	10.1145	50.8244	I.hexagonus	h	[52]
1081	10.8506	50.7683	I.hexagonus	h	[52]
1082	10.7802	51.005	I.hexagonus	h	[52]
1083	10.5476	51.5515	I.hexagonus	h	[52]
1084	10.3332	51.0767	I.hexagonus	h	[52]
1085	10.3012	50.5959	I.hexagonus	h	[52]
1086	11.3265	50.9837	I.hexagonus	h	[52]
1087	11.0759	50.3787	I.hexagonus	h	[52]
1088	11.0821	50.7752	I.hexagonus	h	[52]
1089	12.0845	50.8761	I.hexagonus	h	[52]
1090	11.8631	50.6489	I.hexagonus	h	[52]
1091	10.5908	51.3432	I.hexagonus	h	[52]
1092	12.4395	50.9878	I.hexagonus	h	[52]
1093	11.5984	51.0302	I.hexagonus	h	[52]
1094	11.6256	51.0062	I.hexagonus	h	[52]
1095	11.0077	50.3952	I.hexagonus	h	[52]
1096	10.5726	51.4406	I.hexagonus	h	[52]
1097	10.1132	50.6491	I.hexagonus	h	[52]
1098	10.5522	50.6665	I.hexagonus	h	[52]
1099	11.6428	50.6811	I.hexagonus	h	[52]
1100	12.182	50.8623	I.hexagonus	h	[52]
1101	11.6883	50.8339	I.hexagonus	h	[52]
1102	11.3375	51.033	I.hexagonus	h	[52]
1103	10.7407	51.4715	I.hexagonus	h	[52]
1104	11.2344	50.964	I.hexagonus	h	[52]
1105	10.6576	51.2461	I.hexagonus	h	[52]
1106	11.3715	51.0008	I.hexagonus	h	[52]
1107	10.9024	51.4816	I.hexagonus	h	[52]
1108	10.6315	50.9515	I.hexagonus	h	[52]
1109	11.1762	50.357	I.hexagonus	h	[52]
1110	11.7148	50.7028	I.hexagonus	h	[52]
1111	11.5849	51.0701	I.hexagonus	h	[52]
1112	10.268	50.9362	I.hexagonus	h	[52]
1113	11.0413	50.8479	I.hexagonus	h	[52]
1114	10.5774	51.1213	I.hexagonus	h	[52]
1115	10.8589	50.5847	I.hexagonus	h	[52]
1116	11.084	50.4667	I.hexagonus	h	[52]
1117	10.2349	51.1371	I.hexagonus	h	[52]
1118	10.974	51.4066	I.hexagonus	h	[52]
1119	12.2442	50.7729	I.hexagonus	h	[52]
1120	10.4058	50.7853	I.hexagonus	h	[52]
1121	10.4251	51.3714	I.hexagonus	h	[52]
1122	10.5229	50.9412	I.hexagonus	h	[52]
1123	10.6585	50.8306	I.hexagonus	h	[52]
1124	11.0588	50.826	I.hexagonus	h	[52]
1125	11.0535	50.8675	I.hexagonus	h	[52]
1126	11.1162	50.3995	I.hexagonus	h	[52]
1127	11.6204	50.4055	I.hexagonus	h	[52]
1128	10.412	50.5685	I.hexagonus	h	[52]
1129	11.6457	50.6585	I.hexagonus	h	[52]
1130	12.3509	50.9922	I.hexagonus	h	[52]
1131	10.6146	50.7934	I.hexagonus	h	[52]
1132	10.8676	51.3706	I.hexagonus	h	[52]
1133	10.3318	50.5784	I.hexagonus	h	[52]
1134	10.9787	50.4082	I.hexagonus	h	[52]
1135	11.7697	50.6008	I.hexagonus	h	[52]
1136	11.0978	51.0933	I.hexagonus	h	[52]
1137	11.7964	50.7414	I.hexagonus	h	[52]
1138	10.4014	51.3951	I.hexagonus	h	[52]
1139	11.539	50.83	I.hexagonus	h	[52]
1140	10.6656	51.585	I.hexagonus	h	[52]
1141	10.5274	50.6867	I.hexagonus	h	[52]
1142	11.3454	51.0769	I.hexagonus	h	[52]
1143	11.8619	50.7218	I.hexagonus	h	[52]
1144	11.73	50.501	I.hexagonus	h	[52]
1145	10.085	50.8382	I.hexagonus	h	[52]
1146	10.2334	50.8125	I.hexagonus	h	[52]
1147	11.6719	50.8702	I.hexagonus	h	[52]
1148	10.6105	50.7152	I.hexagonus	h	[52]
1149	11.2417	50.3144	I.hexagonus	h	[52]
1150	11.4606	50.7714	I.hexagonus	h	[52]
1151	11.8688	50.6263	I.hexagonus	h	[52]
1152	10.5615	50.9443	I.hexagonus	h	[52]
1153	11.6914	50.7879	I.hexagonus	h	[52]
1154	10.4137	50.5307	I.hexagonus	h	[52]
1155	10.7877	50.9789	I.hexagonus	h	[52]
1156	10.6854	50.3544	I.hexagonus	h	[52]
1157	10.9428	50.837	I.hexagonus	h	[52]
1158	10.7288	50.4266	I.hexagonus	h	[52]
1159	10.4506	50.7218	I.hexagonus	h	[52]
1160	10.3952	50.9536	I.hexagonus	h	[52]
1161	10.5295	50.6201	I.hexagonus	h	[52]
1162	11.587	50.6446	I.hexagonus	h	[52]
1163	10.3176	50.9779	I.hexagonus	h	[52]
1164	11.2274	50.759	I.hexagonus	h	[52]
1165	10.6309	50.2392	I.hexagonus	h	[52]
1166	10.9946	50.7866	I.hexagonus	h	[52]
1167	10.1394	51.3773	I.hexagonus	h	[52]
1168	12.0228	50.6847	I.hexagonus	h	[52]
1169	10.9153	50.6845	I.hexagonus	h	[52]
1170	11.2331	50.3407	I.hexagonus	h	[52]
1171	10.8074	51.5568	I.hexagonus	h	[52]
1172	10.7856	51.1839	I.hexagonus	h	[52]
1173	10.3664	50.8928	I.hexagonus	h	[52]
1174	11.8108	50.5782	I.hexagonus	h	[52]
1175	10.2909	50.8388	I.hexagonus	h	[52]
1176	10.8932	51.2587	I.hexagonus	h	[52]
1177	11.3608	50.6476	I.hexagonus	h	[52]
1178	11.9791	50.6487	I.hexagonus	h	[52]
1179	12.0365	50.6248	I.hexagonus	h	[52]
1180	10.8336	51.5618	I.hexagonus	h	[52]
1181	10.6873	50.6053	I.hexagonus	h	[52]
1182	11.8565	50.4934	I.hexagonus	h	[52]
1183	10.7011	50.9487	I.hexagonus	h	[52]
1184	10.5218	51.3828	I.hexagonus	h	[52]
1185	12.2044	50.655	I.hexagonus	h	[52]
1186	10.3626	51.0565	I.hexagonus	h	[52]
1187	11.1179	51.1595	I.hexagonus	h	[52]
1188	10.7895	51.504	I.hexagonus	h	[52]
1189	12.4321	50.8887	I.hexagonus	h	[52]
1190	11.1571	50.4321	I.hexagonus	h	[52]
1191	10.5427	50.4166	I.hexagonus	h	[52]
1192	10.7069	51.1833	I.hexagonus	h	[52]
1193	11.0284	50.9758	I.hexagonus	h	[52]
1194	10.4342	50.6474	I.hexagonus	h	[52]
1195	11.5885	50.9288	I.hexagonus	h	[52]
1196	10.8677	51.1952	I.hexagonus	h	[52]
1197	10.647	51.1077	I.hexagonus	h	[52]
1198	10.5868	50.5159	I.hexagonus	h	[52]
1199	11.1112	50.8233	I.hexagonus	h	[52]
1200	9.9484	51.3142	I.hexagonus	h	[52]
1201	10.2427	51.0525	I.hexagonus	h	[52]
1202	12.5525	50.9255	I.hexagonus	h	[52]
1203	11.9016	50.7001	I.hexagonus	h	[52]
1204	10.5363	50.5256	I.hexagonus	h	[52]
1205	11.0414	50.7525	I.hexagonus	h	[52]
1206	11.4464	50.9066	I.hexagonus	h	[52]
1207	11.5168	51.0257	I.hexagonus	h	[52]
1208	10.9358	51.1141	I.hexagonus	h	[52]
1209	10.8667	50.7447	I.ricinus	h	[52]
1210	10.7322	50.8268	I.ricinus	h	[52]
1211	12.2185	50.8227	I.ricinus	h	[52]
1212	10.2368	50.5624	I.ricinus	h	[52]
1213	11.5688	51.0632	I.ricinus	h	[52]
1214	11.6883	50.8339	I.ricinus	h	[52]
1215	11.5953	50.6939	I.ricinus	h	[52]
1216	11.7959	50.7801	I.ricinus	h	[52]
1217	11.8602	50.4385	I.ricinus	h	[52]
1218	12.3509	50.9922	I.ricinus	h	[52]
1219	11.7543	50.9421	I.ricinus	h	[52]
1220	11.6428	50.6811	I.ricinus	h	[52]
1221	10.8348	51.4494	I.ricinus	h	[52]
1222	10.0927	51.2878	I.ricinus	h	[52]
1223	10.5274	50.6867	I.ricinus	h	[52]
1224	11.3454	51.0769	I.ricinus	h	[52]
1225	11.8619	50.7218	I.ricinus	h	[52]
1226	10.788	51.5778	I.ricinus	h	[52]
1227	9.9781	50.8185	I.ricinus	h	[52]
1228	11.7697	50.6008	I.ricinus	h	[52]
1229	11.6457	50.6585	I.ricinus	h	[52]
1230	11.2202	50.3958	I.ricinus	h	[52]
1231	10.6952	51.2932	I.ricinus	h	[52]
1232	11.2417	50.3144	I.ricinus	h	[52]
1233	11.917	50.9255	I.ricinus	h	[52]
1234	11.7148	50.7028	I.ricinus	h	[52]
1235	11.0821	50.7752	I.ricinus	h	[52]
1236	10.7069	51.1833	I.ricinus	h	[52]
1237	12.3535	50.896	I.ricinus	h	[52]
1238	10.6992	50.8174	I.ricinus	h	[52]
1239	10.7649	50.9028	I.ricinus	h	[52]
1240	11.8688	50.6263	I.ricinus	h	[52]
1241	11.8392	50.8159	I.ricinus	h	[52]
1242	11.5667	50.6621	I.ricinus	h	[52]
1243	11.1707	51.3078	I.ricinus	h	[52]
1244	11.7933	50.9034	I.ricinus	h	[52]
1245	11.2252	50.4731	I.ricinus	h	[52]
1246	10.3053	51.3512	I.ricinus	h	[52]
1247	10.44	50.6068	I.ricinus	h	[52]
1248	11.6914	50.7879	I.ricinus	h	[52]
1249	11.669	50.6697	I.ricinus	h	[52]
1250	10.4801	50.7565	I.ricinus	h	[52]
1251	10.511	51.3623	I.ricinus	h	[52]
1252	11.7344	50.7725	I.ricinus	h	[52]
1253	10.5962	50.46	I.ricinus	h	[52]
1254	10.6656	51.585	I.ricinus	h	[52]
1255	11.6719	50.8702	I.ricinus	h	[52]
1256	11.7733	50.8544	I.ricinus	h	[52]
1257	10.9428	50.837	I.ricinus	h	[52]
1258	11.2599	50.5497	I.ricinus	h	[52]
1259	11.4413	50.6459	I.ricinus	h	[52]
1260	10.7288	50.4266	I.ricinus	h	[52]
1261	11.4096	51.0468	I.ricinus	h	[52]
1262	10.5522	50.6665	I.ricinus	h	[52]
1263	10.5726	51.4406	I.ricinus	h	[52]
1264	11.539	50.83	I.ricinus	h	[52]
1265	11.8565	50.4934	I.ricinus	h	[52]
1266	10.1658	51.2313	I.ricinus	h	[52]
1267	11.7451	50.7363	I.ricinus	h	[52]
1268	10.7877	50.9789	I.ricinus	h	[52]
1269	10.4058	50.7853	I.ricinus	h	[52]
1270	10.3481	50.6052	I.ricinus	h	[52]
1271	10.6585	50.8306	I.ricinus	h	[52]
1272	10.5557	50.8976	I.ricinus	h	[52]
1273	11.4646	50.7399	I.ricinus	h	[52]
1274	10.5657	50.857	I.ricinus	h	[52]
1275	10.5295	50.6201	I.ricinus	h	[52]
1276	11.587	50.6446	I.ricinus	h	[52]
1277	10.5113	51.1096	I.ricinus	h	[52]
1278	11.3803	50.5302	I.ricinus	h	[52]
1279	11.678	50.9267	I.ricinus	h	[52]
1280	10.6226	51.1872	I.ricinus	h	[52]
1281	10.5315	51.2001	I.ricinus	h	[52]
1282	10.5476	51.5515	I.ricinus	h	[52]
1283	11.4464	50.9066	I.ricinus	h	[52]
1284	11.4898	50.653	I.ricinus	h	[52]
1285	12.0388	50.7445	I.ricinus	h	[52]
1286	10.3501	50.7239	I.ricinus	h	[52]
1287	10.6239	51.0208	I.ricinus	h	[52]
1288	10.954	51.1048	I.ricinus	h	[52]
1289	10.4137	50.5307	I.ricinus	h	[52]
1290	10.0193	51.3406	I.ricinus	h	[52]
1291	11.0557	50.6597	I.ricinus	h	[52]
1292	12.0007	50.6752	I.ricinus	h	[52]
1293	11.7715	50.7986	I.ricinus	h	[52]
1294	11.1179	51.1595	I.ricinus	h	[52]
1295	10.8969	50.862	I.ricinus	h	[52]
1296	10.6105	50.7152	I.ricinus	h	[52]
1297	11.0978	51.0933	I.ricinus	h	[52]
1298	10.4014	51.3951	I.ricinus	h	[52]
1299	10.1132	50.6491	I.ricinus	h	[52]
1300	10.8589	50.5847	I.ricinus	h	[52]
1301	11.1762	50.357	I.ricinus	h	[52]
1302	10.412	50.5685	I.ricinus	h	[52]
1303	10.3012	50.5959	I.ricinus	h	[52]
1304	11.2274	50.759	I.ricinus	h	[52]
1305	10.6309	50.2392	I.ricinus	h	[52]
1306	11.4568	50.5628	I.ricinus	h	[52]
1307	10.1394	51.3773	I.ricinus	h	[52]
1308	10.7387	51.0003	I.ricinus	h	[52]
1309	11.1674	50.6873	I.ricinus	h	[52]
1310	11.0759	50.3787	I.ricinus	h	[52]
1311	11.1267	50.5711	I.ricinus	h	[52]
1312	12.0228	50.6847	I.ricinus	h	[52]
1313	12.0845	50.8761	I.ricinus	h	[52]
1314	10.4891	51.4408	I.ricinus	h	[52]
1315	10.9153	50.6845	I.ricinus	h	[52]
1316	11.1591	50.4761	I.ricinus	h	[52]
1317	11.2331	50.3407	I.ricinus	h	[52]
1318	11.3265	50.9837	I.ricinus	h	[52]
1319	11.0014	50.6471	I.ricinus	h	[52]
1320	11.4311	50.6128	I.ricinus	h	[52]
1321	10.9946	50.7866	I.ricinus	h	[52]
1322	10.0208	50.8253	I.ricinus	h	[52]
1323	11.3375	51.033	I.ricinus	h	[52]
1324	10.8125	50.259	I.ricinus	h	[52]
1325	11.0668	51.2	I.ricinus	h	[52]
1326	10.2136	50.7029	I.ricinus	h	[52]
1327	10.4538	51.2353	I.ricinus	h	[52]
1328	10.3469	51.2528	I.ricinus	h	[52]
1329	10.3664	50.8928	I.ricinus	h	[52]
1330	11.8108	50.5782	I.ricinus	h	[52]
1331	11.9012	50.9682	I.ricinus	h	[52]
1332	10.3563	50.6933	I.ricinus	h	[52]
1333	11.1223	50.6288	I.ricinus	h	[52]
1334	10.7856	51.1839	I.ricinus	h	[52]
1335	11.0414	50.7525	I.ricinus	h	[52]
1336	11.7159	50.4033	I.ricinus	h	[52]
1337	10.4985	50.5782	I.ricinus	h	[52]
1338	12.2844	50.9106	I.ricinus	h	[52]
1339	10.1961	51.3506	I.ricinus	h	[52]
1340	10.268	50.9362	I.ricinus	h	[52]
1341	10.0644	50.7449	I.ricinus	h	[52]
1342	10.085	50.8382	I.ricinus	h	[52]
1343	10.2909	50.8388	I.ricinus	h	[52]
1344	11.0676	51.2809	I.ricinus	h	[52]
1345	11.5119	50.881	I.ricinus	h	[52]
1346	12.2981	51.0422	I.ricinus	h	[52]
1347	12.0365	50.6248	I.ricinus	h	[52]
1348	10.8074	51.5568	I.ricinus	h	[52]
1349	10.8336	51.5618	I.ricinus	h	[52]
1350	10.2392	51.4581	I.ricinus	h	[52]
1351	10.6873	50.6053	I.ricinus	h	[52]
1352	10.2562	51.3428	I.ricinus	h	[52]
1353	10.5218	51.3828	I.ricinus	h	[52]
1354	10.5357	51.4141	I.ricinus	h	[52]
1355	10.2374	51.3915	I.ricinus	h	[52]
1356	10.3176	50.9779	I.ricinus	h	[52]
1357	10.3952	50.9536	I.ricinus	h	[52]
1358	12.2044	50.655	I.ricinus	h	[52]
1359	11.957	50.6358	I.ricinus	h	[52]
1360	10.4216	51.1655	I.ricinus	h	[52]
1361	10.4169	51.1503	I.ricinus	h	[52]
1362	10.3626	51.0565	I.ricinus	h	[52]
1363	12.0939	50.6802	I.ricinus	h	[52]
1364	11.6889	50.8932	I.ricinus	h	[52]
1365	10.7895	51.504	I.ricinus	h	[52]
1366	10.7249	50.2792	I.ricinus	h	[52]
1367	11.3608	50.6476	I.ricinus	h	[52]
1368	10.3647	50.8344	I.ricinus	h	[52]
1369	11.7068	51.0547	I.ricinus	h	[52]
1370	10.7697	51.3272	I.ricinus	h	[52]
1371	11.8827	50.9219	I.ricinus	h	[52]
1372	10.6967	51.4119	I.ricinus	h	[52]
1373	10.7388	51.4229	I.ricinus	h	[52]
1374	11.7002	50.9649	I.ricinus	h	[52]
1375	11.0284	50.9758	I.ricinus	h	[52]
1376	10.6854	50.3544	I.ricinus	h	[52]
1377	10.6602	50.3161	I.ricinus	h	[52]
1378	10.4342	50.6474	I.ricinus	h	[52]
1379	11.5885	50.9288	I.ricinus	h	[52]
1380	10.8677	51.1952	I.ricinus	h	[52]
1381	11.2979	51.2128	I.ricinus	h	[52]
1382	10.1145	50.8244	I.ricinus	h	[52]
1383	10.5392	50.3978	I.ricinus	h	[52]
1384	12.4395	50.9878	I.ricinus	h	[52]
1385	10.8676	51.3706	I.ricinus	h	[52]
1386	9.95126	50.7548	I.ricinus	h	[52]
1387	10.2427	51.0525	I.ricinus	h	[52]
1388	10.2702	51.0162	I.ricinus	h	[52]
1389	10.647	51.1077	I.ricinus	h	[52]
1390	10.5908	51.3432	I.ricinus	h	[52]
1391	10.8747	50.5197	I.ricinus	h	[52]
1392	11.448	50.4749	I.ricinus	h	[52]
1393	10.5868	50.5159	I.ricinus	h	[52]
1394	10.4506	50.7218	I.ricinus	h	[52]
1395	11.1112	50.8233	I.ricinus	h	[52]
1396	11.7467	50.8847	I.ricinus	h	[52]
1397	10.2334	50.8125	I.ricinus	h	[52]
1398	10.7011	50.9487	I.ricinus	h	[52]
1399	11.6301	51.087	I.ricinus	h	[52]
1400	11.8523	50.6114	I.ricinus	h	[52]
1401	10.738	51.2863	I.ricinus	h	[52]
1402	11.6576	50.8436	I.ricinus	h	[52]
1403	11.5168	51.0257	I.ricinus	h	[52]
1404	8.69	48.89	A.reflexus	l	[53]
1405	8.067	50.383	A.reflexus	l	[53]
1406	8.09	50.405	A.reflexus	l	[53]
1407	7.083	50.8	A.reflexus	l	[54]
1408	11.535	52.482	I.ricinus	m	[55]
1409	11.556	52.312	I.ricinus	m	[55]
1410	11.4977	52.8966	I.ricinus	m	[55]
1411	11.7503	52.8476	I.ricinus	m	[55]
1412	11.7172	52.7973	I.ricinus	m	[55]
1413	11.6871	52.4884	I.ricinus	m	[55]
1414	11.1832	52.8884	I.ricinus	m	[55]
1415	11.6954	52.1481	I.ricinus	m	[55]
1416	11.7	52.08	I.ricinus	m	[55]
1417	6.3256	51.788	I.lividus	h	[56]
1418	10.5759	48.1101	I.trianguliceps	h	[57]
1419	8.23932	48.8865	I.ricinus	m	[58]
1420	8.41267	49.0113	I.ricinus	m	[58]
1421	9.17207	48.7745	I.ricinus	m	[58]
1422	7.83585	48.07	I.ricinus	m	[58]
1423	10.8855	48.3456	I.ricinus	m	[58]
1424	13.0285	52.4262	I.ricinus	m	[58]
1425	13.8949	52.4184	I.ricinus	m	[58]
1426	14.4465	52.498	I.ricinus	m	[58]
1427	10.0208	53.5464	I.ricinus	m	[58]
1428	8.29676	50.1694	I.ricinus	m	[58]
1429	8.48616	50.1527	I.ricinus	m	[58]
1430	14.0066	53.514	I.ricinus	m	[58]
1431	14.1424	53.9495	I.ricinus	m	[58]
1432	9.46523	52.5552	I.ricinus	m	[58]
1433	7.72792	53.41	I.ricinus	m	[58]
1434	6.73469	51.4396	I.ricinus	m	[58]
1435	7.95824	51.9475	I.ricinus	m	[58]
1436	7.95824	51.9475	I.frontalis	m	[58]
1437	8.0789	51.1278	I.ricinus	m	[58]
1438	8.18865	49.0341	I.ricinus	m	[58]
1439	7.35295	49.7019	I.ricinus	m	[58]
1440	6.62722	49.4464	I.ricinus	m	[58]
1441	12.3748	51.3422	I.ricinus	m	[58]
1442	13.7834	51.0664	I.ricinus	m	[58]
1443	11.7861	52.5856	I.ricinus	m	[58]
1444	11.7861	52.5856	I.frontalis	m	[58]
1445	11.767	51.7742	I.ricinus	m	[58]
1446	10.315	53.4631	I.ricinus	m	[58]
1447	10.7004	53.6184	I.ricinus	m	[58]
1448	12.4829	51.0514	I.ricinus	m	[58]
